# Supplementary material for: Evaluation of the Antimicrobial Efficacy of N-Acetyl-l-Cysteine, Rhamnolipids, and Usnic Acid—Novel Approaches to Fight Food-Borne Pathogens
Source: Int J Mol Sci. 2021 Oct 20;22(21):11307. doi: 10.3390/ijms222111307 (PMC8583417; doi:10.3390/ijms222111307)
Supplement: Supplementary file 1 [file ijms-22-11307-s001.zip]

Archive with 1 entries (1 files):
- ijms-1376937-SI.pdf
